# Supplementary material for: Genome and pan-genome assembly of asparagus bean (Vigna unguiculata ssp. sesquipedialis) reveal the genetic basis of cold adaptation
Source: Front Plant Sci. 2022 Dec 16;13:1059804. doi: 10.3389/fpls.2022.1059804 (PMC9802904; doi:10.3389/fpls.2022.1059804)
Supplement: Supplementary file 1 [file Table_1.xlsx]

## Sheet: PAV
Supplementary Table 17 Gene function enrichment affected by PAV
Category	gene ID	KEGG annotation	Pfam annotation	Swissprot annotation
Presence	evm.model.LG1.1865	K13457|0.0e+00|vra:106775818|K13457 disease resistance protein RPM1 | (RefSeq) disease resistance protein RPM1	NB-ARC domain	Disease resistance protein RPM1 OS=Arabidopsis thaliana OX=3702 GN=RPM1 PE=1 SV=1
	evm.model.LG2.2003	K13415|3.5e-28|mdm:103413440|K13415 protein brassinosteroid insensitive 1 [EC:2.7.10.1 2.7.11.1] | (RefSeq) uncharacterized protein LOC103413440 isoform X1	NB-ARC domain	Probable disease resistance protein At5g66900 OS=Arabidopsis thaliana OX=3702 GN=At5g66900 PE=3 SV=1
	evm.model.LG2.4859	K13459|5.7e-22|nnu:104598357|K13459 disease resistance protein RPS2 | (RefSeq) disease resistance protein At4g27190-like	NB-ARC domain	Probable disease resistance protein At5g47260 OS=Arabidopsis thaliana OX=3702 GN=At5g47260 PE=3 SV=2
	evm.model.LG3.1857	K16225|1.5e-73|crb:17875137|K16225 probable WRKY transcription factor 52 | (RefSeq) disease resistance protein RRS1	NB-ARC domain	Pentatricopeptide repeat-containing protein At4g04790, mitochondrial OS=Arabidopsis thaliana OX=3702 GN=At4g04790 PE=2 SV=2
	evm.model.LG8.679	K13459|3.5e-108|egu:105052742|K13459 disease resistance protein RPS2 | (RefSeq) disease resistance protein At4g27190-like	NB-ARC domain	Disease resistance protein At4g27190 OS=Arabidopsis thaliana OX=3702 GN=At4g27190 PE=2 SV=1
	evm.model.LG8.830	K13459|7.1e-79|pxb:103954582|K13459 disease resistance protein RPS2 | (RefSeq) probable disease resistance protein At4g27220	NB-ARC domain	Probable disease resistance protein At4g27220 OS=Arabidopsis thaliana OX=3702 GN=At4g27220 PE=2 SV=1
	rna-XM_028049755.1	K00695|7.3e-99|mtr:MTR_6g478030|K00695 sucrose synthase [EC:2.4.1.13] | (RefSeq) sucrose synthase	NB-ARC domain	Disease resistance protein RUN1 OS=Vitis rotundifolia OX=103349 GN=RUN1 PE=1 SV=1
	rna-XM_028051048.1	K00695|7.1e-102|mtr:MTR_6g478030|K00695 sucrose synthase [EC:2.4.1.13] | (RefSeq) sucrose synthase	NB-ARC domain	Disease resistance protein RPV1 OS=Vitis rotundifolia OX=103349 GN=RPV1 PE=1 SV=1
	rna-XM_028051446.1	K00695|1.9e-90|mtr:MTR_6g478030|K00695 sucrose synthase [EC:2.4.1.13] | (RefSeq) sucrose synthase	NB-ARC domain	Disease resistance protein RPV1 OS=Vitis rotundifolia OX=103349 GN=RPV1 PE=1 SV=1
	rna-XM_028051939.1	K12818|4.4e-178|mtr:MTR_0267s0070|K12818 ATP-dependent RNA helicase DHX8/PRP22 [EC:3.6.4.13] | (RefSeq) NB-ARC domain disease resistance protein, putative	NB-ARC domain	Putative disease resistance protein At3g14460 OS=Arabidopsis thaliana OX=3702 GN=At3g14460 PE=3 SV=1
	rna-XM_028051940.1	K12818|1.9e-181|mtr:MTR_0267s0070|K12818 ATP-dependent RNA helicase DHX8/PRP22 [EC:3.6.4.13] | (RefSeq) NB-ARC domain disease resistance protein, putative	NB-ARC domain	Putative disease resistance protein At3g14460 OS=Arabidopsis thaliana OX=3702 GN=At3g14460 PE=3 SV=1
	rna-XM_028053133.1	K13457|1.0e-87|ccaj:109809279|K13457 disease resistance protein RPM1 | (RefSeq) disease resistance protein RPM1-like	NB-ARC domain	Disease resistance protein RPP13 OS=Arabidopsis thaliana OX=3702 GN=RPP13 PE=2 SV=2
	rna-XM_028057803.1	K15078|1.6e-184|vvi:100255136|K15078 structure-specific endonuclease subunit SLX1 [EC:3.6.1.-] | (RefSeq) putative disease resistance protein RGA1	NB-ARC domain	Putative disease resistance protein RGA3 OS=Solanum bulbocastanum OX=147425 GN=RGA3 PE=2 SV=2
	rna-XM_028058185.1	K13459|2.6e-23|pda:103716817|K13459 disease resistance protein RPS2 | (RefSeq) probable disease resistance protein At4g27220	NB-ARC domain	Disease resistance protein UNI OS=Arabidopsis thaliana OX=3702 GN=UNI PE=1 SV=2
	rna-XM_028059522.1	K15078|8.8e-186|vvi:100255136|K15078 structure-specific endonuclease subunit SLX1 [EC:3.6.1.-] | (RefSeq) putative disease resistance protein RGA1	NB-ARC domain	Putative disease resistance protein RGA4 OS=Solanum bulbocastanum OX=147425 GN=RGA4 PE=2 SV=1
	rna-XM_028068388.1	K12818|3.7e-102|mtr:MTR_0267s0070|K12818 ATP-dependent RNA helicase DHX8/PRP22 [EC:3.6.4.13] | (RefSeq) NB-ARC domain disease resistance protein, putative	NB-ARC domain	Putative disease resistance RPP13-like protein 1 OS=Arabidopsis thaliana OX=3702 GN=RPPL1 PE=3 SV=1
	VunDB02G000740.1	K13459|2.0e-92|pda:103716817|K13459 disease resistance protein RPS2 | (RefSeq) probable disease resistance protein At4g27220	NB-ARC domain	Disease resistance protein At4g27190 OS=Arabidopsis thaliana OX=3702 GN=At4g27190 PE=2 SV=1
	VunDB02G009730.1	K15078|2.8e-185|vvi:100255136|K15078 structure-specific endonuclease subunit SLX1 [EC:3.6.1.-] | (RefSeq) putative disease resistance protein RGA1	NB-ARC domain	Putative disease resistance protein RGA3 OS=Solanum bulbocastanum OX=147425 GN=RGA3 PE=2 SV=2
	VunDB10G003940.1	K00695|1.6e-61|mtr:MTR_6g478030|K00695 sucrose synthase [EC:2.4.1.13] | (RefSeq) sucrose synthase	NB-ARC domain	Disease resistance protein RUN1 OS=Vitis rotundifolia OX=103349 GN=RUN1 PE=1 SV=1
	evm.model.LG10.112	K05674|0.0e+00|var:108333988|K05674 ATP-binding cassette, subfamily C (CFTR/MRP), member 10 | (RefSeq) ABC transporter C family member 13	ABC transporter transmembrane region	ABC transporter C family member 13 OS=Arabidopsis thaliana OX=3702 GN=ABCC13 PE=2 SV=3
	evm.model.LG11.2434	K05658|0.0e+00|vra:106779081|K05658 ATP-binding cassette, subfamily B (MDR/TAP), member 1 [EC:7.6.2.2] | (RefSeq) ABC transporter B family member 10	ABC transporter transmembrane region	ABC transporter B family member 19 OS=Arabidopsis thaliana OX=3702 GN=ABCB19 PE=1 SV=1
	evm.model.LG11.3225	K08712|7.1e-143|gsl:Gasu_29800|K08712 ATP-binding cassette, subfamily G (WHITE), member 2, SNQ2 | (RefSeq) ABC transporter, ATP-binding protein	ABC-2 type transporter	Pleiotropic drug resistance protein 1 OS=Petunia axillaris OX=33119 GN=PDR1 PE=2 SV=1
	evm.model.LG2.466	K05658|0.0e+00|var:108324072|K05658 ATP-binding cassette, subfamily B (MDR/TAP), member 1 [EC:7.6.2.2] | (RefSeq) ABC transporter B family member 4-like	ABC transporter transmembrane region	ABC transporter B family member 11 OS=Arabidopsis thaliana OX=3702 GN=ABCB11 PE=2 SV=1
	evm.model.LG2.467	K05658|0.0e+00|pvu:PHAVU_003G122500g|K05658 ATP-binding cassette, subfamily B (MDR/TAP), member 1 [EC:7.6.2.2] | (RefSeq) hypothetical protein	ABC transporter transmembrane region	ABC transporter B family member 21 OS=Arabidopsis thaliana OX=3702 GN=ABCB21 PE=1 SV=2
	evm.model.LG6.2117	K05643|0.0e+00|var:108327956|K05643 ATP-binding cassette, subfamily A (ABC1), member 3 | (RefSeq) ABC transporter A family member 1	ABC-2 family transporter protein	ABC transporter A family member 1 OS=Arabidopsis thaliana OX=3702 GN=ABCA1 PE=2 SV=2
	evm.model.LG6.2753	K08712|4.9e-144|gsl:Gasu_29800|K08712 ATP-binding cassette, subfamily G (WHITE), member 2, SNQ2 | (RefSeq) ABC transporter, ATP-binding protein	ABC-2 type transporter	ABC transporter G family member 39 OS=Arabidopsis thaliana OX=3702 GN=ABCG39 PE=3 SV=1
	evm.model.LG7.3111	K05666|0.0e+00|gmx:100777836|K05666 ATP-binding cassette, subfamily C (CFTR/MRP), member 2 | (RefSeq) ABC transporter C family member 3	ABC transporter transmembrane region	ABC transporter C family member 3 OS=Arabidopsis thaliana OX=3702 GN=ABCC3 PE=1 SV=1
	evm.model.LG8.327	K08712|1.7e-136|gsl:Gasu_29800|K08712 ATP-binding cassette, subfamily G (WHITE), member 2, SNQ2 | (RefSeq) ABC transporter, ATP-binding protein	ABC-2 type transporter	ABC transporter G family member 36 OS=Arabidopsis thaliana OX=3702 GN=ABCG36 PE=1 SV=1
	evm.model.LG9.2880	K08712|2.2e-136|gsl:Gasu_29800|K08712 ATP-binding cassette, subfamily G (WHITE), member 2, SNQ2 | (RefSeq) ABC transporter, ATP-binding protein	ABC-2 type transporter	Pleiotropic drug resistance protein 2 OS=Nicotiana plumbaginifolia OX=4092 GN=PDR2 PE=2 SV=1
	rna-XM_028051936.1	K05658|0.0e+00|var:108347459|K05658 ATP-binding cassette, subfamily B (MDR/TAP), member 1 [EC:7.6.2.2] | (RefSeq) ABC transporter B family member 4-like	ABC transporter transmembrane region	ABC transporter B family member 4 OS=Arabidopsis thaliana OX=3702 GN=ABCB4 PE=1 SV=1
	rna-XM_028068849.1	K08869|0.0e+00|var:108345799|K08869 aarF domain-containing kinase | (RefSeq) uncharacterized aarF domain-containing protein kinase At1g71810, chloroplastic	ABC1 family	Uncharacterized aarF domain-containing protein kinase At1g71810, chloroplastic OS=Arabidopsis thaliana OX=3702 GN=At1g71810 PE=1 SV=1
	rna-XM_028072254.1	K05643|0.0e+00|var:108327956|K05643 ATP-binding cassette, subfamily A (ABC1), member 3 | (RefSeq) ABC transporter A family member 1	ABC-2 family transporter protein	ABC transporter A family member 1 OS=Arabidopsis thaliana OX=3702 GN=ABCA1 PE=2 SV=2
	rna-XM_028074498.1	K13457|1.5e-253|vvi:100252764|K13457 disease resistance protein RPM1 | (RefSeq) uncharacterized protein sll1770	ABC1 family	Protein ACTIVITY OF BC1 COMPLEX KINASE 7, chloroplastic OS=Arabidopsis thaliana OX=3702 GN=ABC1K7 PE=1 SV=1
	rna-XM_028078893.1	K05658|0.0e+00|pvu:PHAVU_007G209700g|K05658 ATP-binding cassette, subfamily B (MDR/TAP), member 1 [EC:7.6.2.2] | (RefSeq) hypothetical protein	ABC transporter transmembrane region	ABC transporter B family member 4 OS=Arabidopsis thaliana OX=3702 GN=ABCB4 PE=1 SV=1
	rna-XM_028081984.1	K05666|0.0e+00|vra:106772609|K05666 ATP-binding cassette, subfamily C (CFTR/MRP), member 2 | (RefSeq) ABC transporter C family member 10	ABC transporter	ABC transporter C family member 10 OS=Arabidopsis thaliana OX=3702 GN=ABCC10 PE=2 SV=2
	rna-XM_028084257.1	K05663|2.5e-240|obr:102720500|K05663 ATP-binding cassette, subfamily B, mitochondrial transporter ATM | (RefSeq) ABC transporter B family member 25, mitochondrial	ABC transporter	ABC transporter B family member 25, mitochondrial OS=Arabidopsis thaliana OX=3702 GN=ABCB25 PE=1 SV=1
	VunDB01G011410.1	K05643|0.0e+00|var:108327956|K05643 ATP-binding cassette, subfamily A (ABC1), member 3 | (RefSeq) ABC transporter A family member 1	ABC-2 family transporter protein	ABC transporter A family member 1 OS=Arabidopsis thaliana OX=3702 GN=ABCA1 PE=2 SV=2
	VunDB03G040230.1	K08712|1.4e-140|gsl:Gasu_29800|K08712 ATP-binding cassette, subfamily G (WHITE), member 2, SNQ2 | (RefSeq) ABC transporter, ATP-binding protein	ABC-2 type transporter	Pleiotropic drug resistance protein 3 OS=Nicotiana tabacum OX=4097 GN=PDR3 PE=2 SV=1
	VunDB04G011900.1	K08869|0.0e+00|var:108345799|K08869 aarF domain-containing kinase | (RefSeq) uncharacterized aarF domain-containing protein kinase At1g71810, chloroplastic	ABC1 family	Uncharacterized aarF domain-containing protein kinase At1g71810, chloroplastic OS=Arabidopsis thaliana OX=3702 GN=At1g71810 PE=1 SV=1
	VunDB08G013500.1	K05663|2.8e-244|obr:102720500|K05663 ATP-binding cassette, subfamily B, mitochondrial transporter ATM | (RefSeq) ABC transporter B family member 25, mitochondrial	ABC transporter	ABC transporter B family member 25, mitochondrial OS=Arabidopsis thaliana OX=3702 GN=ABCB25 PE=1 SV=1
	VunDB09G013760.1	K05658|0.0e+00|vra:106779081|K05658 ATP-binding cassette, subfamily B (MDR/TAP), member 1 [EC:7.6.2.2] | (RefSeq) ABC transporter B family member 10	ABC transporter transmembrane region	ABC transporter B family member 19 OS=Arabidopsis thaliana OX=3702 GN=ABCB19 PE=1 SV=1
	VunDB10G006520.1	K05658|0.0e+00|var:108347459|K05658 ATP-binding cassette, subfamily B (MDR/TAP), member 1 [EC:7.6.2.2] | (RefSeq) ABC transporter B family member 4-like	ABC transporter transmembrane region	ABC transporter B family member 4 OS=Arabidopsis thaliana OX=3702 GN=ABCB4 PE=1 SV=1
	VunDB10G010620.1	K08869|0.0e+00|vra:106755316|K08869 aarF domain-containing kinase | (RefSeq) protein ACTIVITY OF BC1 COMPLEX KINASE 3, chloroplastic	ABC1 family	Protein ACTIVITY OF BC1 COMPLEX KINASE 3, chloroplastic OS=Arabidopsis thaliana OX=3702 GN=ABC1K3 PE=1 SV=1
	evm.model.LG9.172	K20224|4.4e-44|apro:F751_1339|K20224 importin-9 | (RefSeq) Importin-9	Activator of Hsp90 ATPase, N-terminal	Activator of 90 kDa heat shock protein ATPase homolog OS=Dictyostelium discoideum OX=44689 GN=ahsa PE=2 SV=1
	VunDB05G001140.1	K03283|2.1e-269|gmx:102667578|K03283 heat shock 70kDa protein 1/2/6/8 | (RefSeq) probable mediator of RNA polymerase II transcription subunit 37c	Hsp70 protein	Heat shock 70 kDa protein 4 OS=Arabidopsis thaliana OX=3702 GN=HSP70-4 PE=1 SV=1
	VunDB06G014700.1	--	Hydrophobic seed protein	14 kDa proline-rich protein DC2.15 OS=Daucus carota OX=4039 PE=2 SV=1
	rna-XM_028081001.1	K14431|3.1e-235|var:108326174|K14431 transcription factor TGA | (RefSeq) transcription factor TGA6-like	Seed dormancy control	Transcription factor TGAL1 OS=Oryza sativa subsp. japonica OX=39947 GN=TGAL1 PE=1 SV=2
	VunDB07G028790.1	K14431|3.1e-235|var:108326174|K14431 transcription factor TGA | (RefSeq) transcription factor TGA6-like	Seed dormancy control	Transcription factor TGAL1 OS=Oryza sativa subsp. japonica OX=39947 GN=TGAL1 PE=1 SV=2
	rna-XM_028052616.1	--	Protease inhibitor/seed storage/LTP family	Non-specific lipid-transfer protein OS=Prunus avium OX=42229 PE=1 SV=1
	rna-XM_028056208.1	K13459|1.6e-12|jcu:105635047|K13459 disease resistance protein RPS2 | (RefSeq) probable disease resistance protein At1g12280 isoform X1	Protein kinase domain	Cold-responsive protein kinase 1 OS=Arabidopsis thaliana OX=3702 GN=CRPK1 PE=1 SV=1
Absence	Vun02G009600.1	K15078|3.1e-183|tcc:18614561|K15078 structure-specific endonuclease subunit SLX1 [EC:3.6.1.-] | (RefSeq) putative disease resistance protein RGA3	NB-ARC domain	Putative disease resistance protein RGA4 OS=Solanum bulbocastanum OX=147425 GN=RGA4 PE=2 SV=1
	Vun05G002080.1	K13459|0.0e+00|pvu:PHAVU_008G020700g|K13459 disease resistance protein RPS2 | (RefSeq) hypothetical protein	NB-ARC domain	Probable disease resistance protein At4g27220 OS=Arabidopsis thaliana OX=3702 GN=At4g27220 PE=2 SV=1
	Vun08G013550.1	K13459|3.4e-221|var:108336631|K13459 disease resistance protein RPS2 | (RefSeq) disease resistance protein RPS2-like	NB-ARC domain	Disease resistance protein At4g27190 OS=Arabidopsis thaliana OX=3702 GN=At4g27190 PE=2 SV=1
	Vun10G003950.1	K00695|1.2e-85|mtr:MTR_6g478030|K00695 sucrose synthase [EC:2.4.1.13] | (RefSeq) sucrose synthase	NB-ARC domain	Disease resistance protein RPV1 OS=Vitis rotundifolia OX=103349 GN=RPV1 PE=1 SV=1
	Vun10G007130.1	K00695|9.7e-83|mtr:MTR_6g478030|K00695 sucrose synthase [EC:2.4.1.13] | (RefSeq) sucrose synthase	NB-ARC domain	Disease resistance protein RPV1 OS=Vitis rotundifolia OX=103349 GN=RPV1 PE=1 SV=1
	Vun10G009050.1	K13459|6.7e-104|pda:103697663|K13459 disease resistance protein RPS2 | (RefSeq) disease resistance protein SUMM2-like	NB-ARC domain	Disease resistance protein At4g27190 OS=Arabidopsis thaliana OX=3702 GN=At4g27190 PE=2 SV=1
	Vun10G012080.1	K13459|2.1e-99|vvi:104880792|K13459 disease resistance protein RPS2 | (RefSeq) probable disease resistance protein At4g27220	NB-ARC domain	Probable disease resistance protein At4g27220 OS=Arabidopsis thaliana OX=3702 GN=At4g27220 PE=2 SV=1
	Vun10G012120.1	K13459|7.1e-79|pxb:103954582|K13459 disease resistance protein RPS2 | (RefSeq) probable disease resistance protein At4g27220	NB-ARC domain	Probable disease resistance protein At4g27220 OS=Arabidopsis thaliana OX=3702 GN=At4g27220 PE=2 SV=1
	Vun10G013480.1	K13459|1.3e-54|pda:103716817|K13459 disease resistance protein RPS2 | (RefSeq) probable disease resistance protein At4g27220	NB-ARC domain	Disease resistance protein At4g27190 OS=Arabidopsis thaliana OX=3702 GN=At4g27190 PE=2 SV=1
	Vun11G001830.1	K12818|9.8e-167|mtr:MTR_0267s0070|K12818 ATP-dependent RNA helicase DHX8/PRP22 [EC:3.6.4.13] | (RefSeq) NB-ARC domain disease resistance protein, putative	NB-ARC domain	Putative disease resistance RPP13-like protein 1 OS=Arabidopsis thaliana OX=3702 GN=RPPL1 PE=3 SV=1
	Vun11G002060.1	K15078|5.7e-159|tcc:18614561|K15078 structure-specific endonuclease subunit SLX1 [EC:3.6.1.-] | (RefSeq) putative disease resistance protein RGA3	NB-ARC domain	Putative disease resistance RPP13-like protein 1 OS=Arabidopsis thaliana OX=3702 GN=RPPL1 PE=3 SV=1
	Vun11G004980.1	K15078|6.3e-159|tcc:18614561|K15078 structure-specific endonuclease subunit SLX1 [EC:3.6.1.-] | (RefSeq) putative disease resistance protein RGA3	NB-ARC domain	Putative disease resistance RPP13-like protein 1 OS=Arabidopsis thaliana OX=3702 GN=RPPL1 PE=3 SV=1
	Vun01G011010.1	K21396|4.3e-47|gsl:Gasu_36200|K21396 ATP-binding cassette, subfamily G (WHITE), eye pigment precursor transporter | (RefSeq) ABC transporter, ATP-binding protein	ABC-2 type transporter	ABC transporter G family member 15 OS=Arabidopsis thaliana OX=3702 GN=ABCG15 PE=2 SV=2
	Vun03G012680.1	K05681|3.4e-66|cre:CHLREDRAFT_147235|K05681 ATP-binding cassette, subfamily G (WHITE), member 2 | (RefSeq) predicted protein	ABC-2 type transporter	ABC transporter G family member 11 OS=Arabidopsis thaliana OX=3702 GN=ABCG11 PE=1 SV=1
	Vun04G009540.1	K05666|1.4e-55|var:108343233|K05666 ATP-binding cassette, subfamily C (CFTR/MRP), member 2 | (RefSeq) ABC transporter C family member 3-like	ABC transporter	ABC transporter C family member 7 OS=Arabidopsis thaliana OX=3702 GN=ABCC7 PE=1 SV=1
	Vun07G004270.1	K21396|4.1e-58|gsl:Gasu_36200|K21396 ATP-binding cassette, subfamily G (WHITE), eye pigment precursor transporter | (RefSeq) ABC transporter, ATP-binding protein	ABC-2 type transporter	ABC transporter G family member 24 OS=Arabidopsis thaliana OX=3702 GN=ABCG24 PE=2 SV=2
	Vun07G011620.1	K05666|0.0e+00|var:108325883|K05666 ATP-binding cassette, subfamily C (CFTR/MRP), member 2 | (RefSeq) ABC transporter C family member 4-like	ABC transporter	ABC transporter C family member 14 OS=Arabidopsis thaliana OX=3702 GN=ABCC14 PE=1 SV=1
	Vun09G013760.1	K05658|0.0e+00|vra:106779081|K05658 ATP-binding cassette, subfamily B (MDR/TAP), member 1 [EC:7.6.2.2] | (RefSeq) ABC transporter B family member 10	ABC transporter transmembrane region	ABC transporter B family member 19 OS=Arabidopsis thaliana OX=3702 GN=ABCB19 PE=1 SV=1
	Vun03G020230.1	K06630|7.8e-130|gmx:100798385|K06630 14-3-3 protein epsilon | (RefSeq) SGF14Q; 14-3-3-like protein GF14 iota	14-3-3 protein	14-3-3-like protein GF14 iota OS=Arabidopsis thaliana OX=3702 GN=GRF12 PE=2 SV=1
	Vun05G010040.1	K13430|8.1e-67|sind:105176230|K13430 serine/threonine-protein kinase PBS1 [EC:2.7.11.1] | (RefSeq) probable serine/threonine-protein kinase PBL7 isoform X1	Protein tyrosine and serine/threonine kinase	Cold-responsive protein kinase 1 OS=Arabidopsis thaliana OX=3702 GN=CRPK1 PE=1 SV=1
	Vun06G020080.1	K13430|2.5e-68|thj:104825639|K13430 serine/threonine-protein kinase PBS1 [EC:2.7.11.1] | (RefSeq) serine/threonine-protein kinase CDL1 isoform X1	Protein kinase domain	Cold-responsive protein kinase 1 OS=Arabidopsis thaliana OX=3702 GN=CRPK1 PE=1 SV=1
	Vun03G033080.1	K13993|5.5e-08|han:110924143|K13993 HSP20 family protein | (RefSeq) 22.0 kDa class IV heat shock protein-like	Hsp20/alpha crystallin family	Heat shock protein OS=Oryza sativa subsp. japonica OX=39947 GN=HSP16.6 PE=2 SV=1
	Vun06G002250.1	K04079|2.3e-225|pvu:PHAVU_006G031400g|K04079 molecular chaperone HtpG | (RefSeq) hypothetical protein	Histidine kinase-, DNA gyrase B-, and HSP90-like ATPase	Heat shock protein 83 OS=Ipomoea nil OX=35883 GN=HSP83A PE=2 SV=1
	Vun06G004150.1	K04079|4.1e-187|pvu:PHAVU_006G031400g|K04079 molecular chaperone HtpG | (RefSeq) hypothetical protein	Histidine kinase-, DNA gyrase B-, and HSP90-like ATPase	Heat shock protein 90-1 OS=Arabidopsis thaliana OX=3702 GN=HSP90-1 PE=1 SV=3
	Vun07G003270.1	K09419|5.5e-81|vra:106770091|K09419 heat shock transcription factor, other eukaryote | (RefSeq) heat stress transcription factor B-3-like	HSF-type DNA-binding	Heat stress transcription factor B-3 OS=Arabidopsis thaliana OX=3702 GN=HSFB3 PE=1 SV=1
	Vun10G012090.1	K03283|9.3e-243|gmx:102667572|K03283 heat shock 70kDa protein 1/2/6/8 | (RefSeq) probable mediator of RNA polymerase II transcription subunit 37c isoform X2	Hsp70 protein	Heat shock cognate 70 kDa protein OS=Petunia hybrida OX=4102 GN=HSP70 PE=2 SV=1
	Vun07G002700.1	K14431|1.7e-261|vra:106771288|K14431 transcription factor TGA | (RefSeq) bZIP transcription factor TGA10 isoform X2	Seed dormancy control	bZIP transcription factor TGA10 OS=Nicotiana tabacum OX=4097 GN=TGA10 PE=1 SV=1

## Sheet: SNP and InDel
Supplementary Table 21 Gene function enrichment affected by SNP and InDel
Category	gene ID	KEGG annotation	Pfam annotation	Swissprot annotation
SNP	Vun01G007560.1	K16190|1.2e-16|bdi:100843665|K16190 glucuronokinase [EC:2.7.1.43] | (RefSeq) transcription factor TDR	Helix-loop-helix DNA-binding domain	Transcription factor ICE1 OS=Arabidopsis thaliana OX=3702 GN=SCRM PE=1 SV=1
	Vun01G011450.1	K09286|1.4e-28|tcc:18586484|K09286 EREBP-like factor | (RefSeq) dehydration-responsive element-binding protein 2A	AP2 domain	Dehydration-responsive element-binding protein 2F OS=Arabidopsis thaliana OX=3702 GN=DREB2F PE=1 SV=1
	Vun02G016520.1	K09286|4.3e-49|vvi:100245286|K09286 EREBP-like factor | (RefSeq) CBF4; CBF4 transcription factor	AP2 domain	Dehydration-responsive element-binding protein 1E OS=Arabidopsis thaliana OX=3702 GN=DREB1E PE=2 SV=1
	Vun03G030960.1	K09286|3.7e-44|sind:105179256|K09286 EREBP-like factor | (RefSeq) dehydration-responsive element-binding protein 1B	AP2 domain	Dehydration-responsive element-binding protein 1F OS=Arabidopsis thaliana OX=3702 GN=DREB1F PE=2 SV=1
	Vun05G022190.1	K09286|6.1e-53|zju:107413944|K09286 EREBP-like factor | (RefSeq) dehydration-responsive element-binding protein 2C-like	AP2 domain	Dehydration-responsive element-binding protein 2A OS=Arabidopsis thaliana OX=3702 GN=DREB2A PE=1 SV=1
	Vun05G023640.1	K09286|2.7e-43|nau:109232778|K09286 EREBP-like factor | (RefSeq) dehydration-responsive element-binding protein 1B-like	AP2 domain	Dehydration-responsive element-binding protein 1F OS=Oryza sativa subsp. indica OX=39946 GN=DREB1F PE=2 SV=1
	Vun05G023670.1	K09286|7.6e-44|cmo:103484041|K09286 EREBP-like factor | (RefSeq) dehydration-responsive element-binding protein 1A	AP2 domain	Dehydration-responsive element-binding protein 1F OS=Oryza sativa subsp. indica OX=39946 GN=DREB1F PE=2 SV=1
	Vun05G027850.1	K09286|1.1e-105|pvu:PHAVU_005G170600g|K09286 EREBP-like factor | (RefSeq) hypothetical protein	AP2 domain	Dehydration-responsive element-binding protein 3 OS=Arabidopsis thaliana OX=3702 GN=DREB3 PE=2 SV=1
	Vun07G006650.1	K09286|6.8e-30|nta:107775685|K09286 EREBP-like factor | (RefSeq) dehydration-responsive element-binding protein 1B-like	AP2 domain	Dehydration-responsive element-binding protein 1B OS=Arabidopsis thaliana OX=3702 GN=DREB1B PE=1 SV=2
	Vun08G007770.1	K09286|5.6e-114|var:108337522|K09286 EREBP-like factor | (RefSeq) ethylene-responsive transcription factor TINY-like	AP2 domain	Dehydration-responsive element-binding protein 3 OS=Arabidopsis thaliana OX=3702 GN=DREB3 PE=2 SV=1
	Vun10G017700.1	K09286|2.7e-101|var:108320556|K09286 EREBP-like factor | (RefSeq) dehydration-responsive element-binding protein 3-like	AP2 domain	Dehydration-responsive element-binding protein 3 OS=Arabidopsis thaliana OX=3702 GN=DREB3 PE=2 SV=1
	Vun11G011070.1	K09286|3.7e-49|nsy:104216190|K09286 EREBP-like factor | (RefSeq) dehydration-responsive element-binding protein 2A-like	AP2 domain	Dehydration-responsive element-binding protein 2A OS=Arabidopsis thaliana OX=3702 GN=DREB2A PE=1 SV=1
	Vun11G012680.1	K09286|4.5e-41|cit:102614162|K09286 EREBP-like factor | (RefSeq) dehydration-responsive element-binding protein 1B-like	AP2 domain	Dehydration-responsive element-binding protein 1B OS=Arabidopsis thaliana OX=3702 GN=DREB1B PE=1 SV=2
	Vun01G019560.1	K13207|1.1e-274|var:108327626|K13207 CUG-BP- and ETR3-like factor | (RefSeq) flowering time control protein FCA	RNA recognition motif. (a.k.a. RRM, RBD, or RNP domain)	Flowering time control protein FCA OS=Oryza sativa subsp. japonica OX=39947 GN=FCA PE=1 SV=1
	Vun03G040910.1	K13207|7.8e-82|zju:107426160|K13207 CUG-BP- and ETR3-like factor | (RefSeq) flowering time control protein FCA isoform X2	RNA recognition motif. (a.k.a. RRM, RBD, or RNP domain)	Flowering time control protein FCA OS=Arabidopsis thaliana OX=3702 GN=FCA PE=1 SV=3
	Vun06G001460.1	K18667|5.7e-11|mus:103990307|K18667 activating signal cointegrator complex subunit 2 | (RefSeq) uncharacterized protein LOC103990307	RNA recognition motif. (a.k.a. RRM, RBD, or RNP domain)	Flowering time control protein FPA OS=Arabidopsis thaliana OX=3702 GN=FPA PE=1 SV=2
	Vun11G001060.1	K15542|0.0e+00|vra:106779265|K15542 polyadenylation factor subunit 2 | (RefSeq) flowering time control protein FY	WD domain, G-beta repeat	Flowering time control protein FY OS=Arabidopsis thaliana OX=3702 GN=FY PE=1 SV=1
	Vun11G016270.1	K13126|8.0e-13|oeu:111368976|K13126 polyadenylate-binding protein | (RefSeq) polyadenylate-binding protein 7-like	RNA recognition motif. (a.k.a. RRM, RBD, or RNP domain)	Flowering time control protein FPA OS=Arabidopsis thaliana OX=3702 GN=FPA PE=1 SV=2
	Vun01G011020.1	K09419|3.1e-109|var:108328530|K09419 heat shock transcription factor, other eukaryote | (RefSeq) heat stress transcription factor B-3	HSF-type DNA-binding	Heat stress transcription factor B-3 OS=Arabidopsis thaliana OX=3702 GN=HSFB3 PE=1 SV=1
	Vun01G013550.1	K09419|1.2e-200|var:108347939|K09419 heat shock transcription factor, other eukaryote | (RefSeq) heat stress transcription factor A-7a-like	HSF-type DNA-binding	Heat stress transcription factor A-6b OS=Arabidopsis thaliana OX=3702 GN=HSFA6b PE=2 SV=1
	Vun01G016720.1	K09419|1.4e-195|vra:106757176|K09419 heat shock transcription factor, other eukaryote | (RefSeq) heat stress transcription factor A-2e	HSF-type DNA-binding	Heat stress transcription factor A-3 OS=Arabidopsis thaliana OX=3702 GN=HSFA3 PE=1 SV=2
	Vun02G016650.1	K09419|1.6e-186|var:108334639|K09419 heat shock transcription factor, other eukaryote | (RefSeq) heat stress transcription factor B-2b	HSF-type DNA-binding	Heat stress transcription factor B-2b OS=Arabidopsis thaliana OX=3702 GN=HSFB2B PE=2 SV=1
	Vun03G001010.1	K09419|1.8e-201|var:108320137|K09419 heat shock transcription factor, other eukaryote | (RefSeq) heat stress transcription factor A-8	HSF-type DNA-binding	Heat stress transcription factor A-8 OS=Arabidopsis thaliana OX=3702 GN=HSFA8 PE=2 SV=1
	Vun03G009330.1	K09419|6.3e-227|vra:106779753|K09419 heat shock transcription factor, other eukaryote | (RefSeq) heat stress transcription factor A-4c	HSF-type DNA-binding	Heat stress transcription factor A-4a OS=Arabidopsis thaliana OX=3702 GN=HSFA4A PE=1 SV=1
	Vun04G001500.1	K09419|6.9e-168|var:108344952|K09419 heat shock transcription factor, other eukaryote | (RefSeq) heat stress transcription factor C-1	HSF-type DNA-binding	Heat stress transcription factor C-1 OS=Arabidopsis thaliana OX=3702 GN=HSFC1 PE=1 SV=1
	Vun04G014830.1	K09419|2.0e-173|pvu:PHAVU_004G119600g|K09419 heat shock transcription factor, other eukaryote | (RefSeq) hypothetical protein	HSF-type DNA-binding	Heat stress transcription factor B-2b OS=Oryza sativa subsp. japonica OX=39947 GN=HSFB2B PE=2 SV=1
	Vun06G001920.1	K09419|1.2e-122|var:108319787|K09419 heat shock transcription factor, other eukaryote | (RefSeq) heat stress transcription factor B-4-like	HSF-type DNA-binding	Heat stress transcription factor B-4 OS=Arabidopsis thaliana OX=3702 GN=HSFB4 PE=2 SV=1
	Vun06G004210.1	K09419|8.8e-268|var:108341038|K09419 heat shock transcription factor, other eukaryote | (RefSeq) heat stress transcription factor A-5-like	HSF-type DNA-binding	Heat stress transcription factor A-5 OS=Arabidopsis thaliana OX=3702 GN=HSFA5 PE=2 SV=1
	Vun06G018410.1	K09419|9.7e-217|vra:106776236|K09419 heat shock transcription factor, other eukaryote | (RefSeq) heat stress transcription factor A-4a	HSF-type DNA-binding	Heat stress transcription factor A-4a OS=Arabidopsis thaliana OX=3702 GN=HSFA4A PE=1 SV=1
	Vun07G003270.1	K09419|5.5e-81|vra:106770091|K09419 heat shock transcription factor, other eukaryote | (RefSeq) heat stress transcription factor B-3-like	HSF-type DNA-binding	Heat stress transcription factor B-3 OS=Arabidopsis thaliana OX=3702 GN=HSFB3 PE=1 SV=1
	Vun07G010460.1	K09419|4.4e-184|vra:106772287|K09419 heat shock transcription factor, other eukaryote | (RefSeq) heat stress transcription factor A-7a	HSF-type DNA-binding	Heat stress transcription factor A-6b OS=Arabidopsis thaliana OX=3702 GN=HSFA6b PE=2 SV=1
	Vun07G022370.1	K09419|1.7e-160|var:108325053|K09419 heat shock transcription factor, other eukaryote | (RefSeq) heat stress transcription factor B-2b	HSF-type DNA-binding	Heat stress transcription factor B-2b OS=Arabidopsis thaliana OX=3702 GN=HSFB2B PE=2 SV=1
	Vun07G023030.1	K09419|3.7e-178|pvu:PHAVU_007G061800g|K09419 heat shock transcription factor, other eukaryote | (RefSeq) hypothetical protein	HSF-type DNA-binding	Heat stress transcription factor A-6b OS=Arabidopsis thaliana OX=3702 GN=HSFA6b PE=2 SV=1
	Vun08G002520.1	K09419|8.3e-183|var:108337324|K09419 heat shock transcription factor, other eukaryote | (RefSeq) heat stress transcription factor B-4-like	HSF-type DNA-binding	Heat stress transcription factor B-4 OS=Arabidopsis thaliana OX=3702 GN=HSFB4 PE=2 SV=1
	Vun08G017980.1	K09419|4.5e-152|vra:106764403|K09419 heat shock transcription factor, other eukaryote | (RefSeq) heat stress transcription factor B-4b	HSF-type DNA-binding	Heat stress transcription factor B-4b OS=Oryza sativa subsp. japonica OX=39947 GN=HSFB4B PE=1 SV=1
	Vun09G023720.1	K09419|5.8e-211|var:108341982|K09419 heat shock transcription factor, other eukaryote | (RefSeq) heat stress transcription factor B-4-like	HSF-type DNA-binding	Heat stress transcription factor B-4 OS=Arabidopsis thaliana OX=3702 GN=HSFB4 PE=2 SV=1
InDel	Vun01G007560.1	K16190|1.2e-16|bdi:100843665|K16190 glucuronokinase [EC:2.7.1.43] | (RefSeq) transcription factor TDR	Helix-loop-helix DNA-binding domain	Transcription factor ICE1 OS=Arabidopsis thaliana OX=3702 GN=SCRM PE=1 SV=1
	Vun01G011450.1	K09286|1.4e-28|tcc:18586484|K09286 EREBP-like factor | (RefSeq) dehydration-responsive element-binding protein 2A	AP2 domain	Dehydration-responsive element-binding protein 2F OS=Arabidopsis thaliana OX=3702 GN=DREB2F PE=1 SV=1
	Vun02G016520.1	K09286|4.3e-49|vvi:100245286|K09286 EREBP-like factor | (RefSeq) CBF4; CBF4 transcription factor	AP2 domain	Dehydration-responsive element-binding protein 1E OS=Arabidopsis thaliana OX=3702 GN=DREB1E PE=2 SV=1
	Vun03G030960.1	K09286|3.7e-44|sind:105179256|K09286 EREBP-like factor | (RefSeq) dehydration-responsive element-binding protein 1B	AP2 domain	Dehydration-responsive element-binding protein 1F OS=Arabidopsis thaliana OX=3702 GN=DREB1F PE=2 SV=1
	Vun05G022190.1	K09286|6.1e-53|zju:107413944|K09286 EREBP-like factor | (RefSeq) dehydration-responsive element-binding protein 2C-like	AP2 domain	Dehydration-responsive element-binding protein 2A OS=Arabidopsis thaliana OX=3702 GN=DREB2A PE=1 SV=1
	Vun05G023640.1	K09286|2.7e-43|nau:109232778|K09286 EREBP-like factor | (RefSeq) dehydration-responsive element-binding protein 1B-like	AP2 domain	Dehydration-responsive element-binding protein 1F OS=Oryza sativa subsp. indica OX=39946 GN=DREB1F PE=2 SV=1
	Vun05G023670.1	K09286|7.6e-44|cmo:103484041|K09286 EREBP-like factor | (RefSeq) dehydration-responsive element-binding protein 1A	AP2 domain	Dehydration-responsive element-binding protein 1F OS=Oryza sativa subsp. indica OX=39946 GN=DREB1F PE=2 SV=1
	Vun07G006650.1	K09286|6.8e-30|nta:107775685|K09286 EREBP-like factor | (RefSeq) dehydration-responsive element-binding protein 1B-like	AP2 domain	Dehydration-responsive element-binding protein 1B OS=Arabidopsis thaliana OX=3702 GN=DREB1B PE=1 SV=2
	Vun08G007770.1	K09286|5.6e-114|var:108337522|K09286 EREBP-like factor | (RefSeq) ethylene-responsive transcription factor TINY-like	AP2 domain	Dehydration-responsive element-binding protein 3 OS=Arabidopsis thaliana OX=3702 GN=DREB3 PE=2 SV=1
	Vun08G016270.1	K09286|1.7e-88|zju:107413944|K09286 EREBP-like factor | (RefSeq) dehydration-responsive element-binding protein 2C-like	AP2 domain	Dehydration-responsive element-binding protein 2C OS=Arabidopsis thaliana OX=3702 GN=DREB2C PE=2 SV=2
	Vun09G024900.1	K09286|1.3e-30|pda:103714369|K09286 EREBP-like factor | (RefSeq) dehydration-responsive element-binding protein 2C-like isoform X1	AP2 domain	Dehydration-responsive element-binding protein 2D OS=Arabidopsis thaliana OX=3702 GN=DREB2D PE=2 SV=1
	Vun10G017700.1	K09286|2.7e-101|var:108320556|K09286 EREBP-like factor | (RefSeq) dehydration-responsive element-binding protein 3-like	AP2 domain	Dehydration-responsive element-binding protein 3 OS=Arabidopsis thaliana OX=3702 GN=DREB3 PE=2 SV=1
	Vun11G011070.1	K09286|3.7e-49|nsy:104216190|K09286 EREBP-like factor | (RefSeq) dehydration-responsive element-binding protein 2A-like	AP2 domain	Dehydration-responsive element-binding protein 2A OS=Arabidopsis thaliana OX=3702 GN=DREB2A PE=1 SV=1
	Vun11G012680.1	K09286|4.5e-41|cit:102614162|K09286 EREBP-like factor | (RefSeq) dehydration-responsive element-binding protein 1B-like	AP2 domain	Dehydration-responsive element-binding protein 1B OS=Arabidopsis thaliana OX=3702 GN=DREB1B PE=1 SV=2
	Vun11G021720.1	K09286|3.5e-81|vra:106777985|K09286 EREBP-like factor | (RefSeq) dehydration-responsive element-binding protein 3	AP2 domain	Dehydration-responsive element-binding protein 3 OS=Arabidopsis thaliana OX=3702 GN=DREB3 PE=2 SV=1
	Vun03G008970.1	K03251|1.2e-40|obr:102709085|K03251 translation initiation factor 3 subunit D | (RefSeq) eukaryotic translation initiation factor 3 subunit D-like	Cold acclimation protein WCOR413	Cold-regulated 413 inner membrane protein 2, chloroplastic OS=Arabidopsis thaliana OX=3702 GN=COR413IM2 PE=1 SV=1
	Vun03G026960.1	K12189|2.6e-11|adu:107487508|K12189 ESCRT-II complex subunit VPS25 | (RefSeq) vacuolar protein sorting-associated protein 25-like isoform X3	Cold acclimation protein WCOR413	Cold-regulated 413 plasma membrane protein 2 OS=Arabidopsis thaliana OX=3702 GN=COR413PM2 PE=2 SV=1
	Vun09G016960.1	K09250|9.1e-38|zma:100857032|K09250 cellular nucleic acid-binding protein | (RefSeq) uncharacterized protein LOC100857032	'Cold-shock' DNA-binding domain	Cold shock protein 2 OS=Arabidopsis thaliana OX=3702 GN=CSP2 PE=1 SV=1
	Vun03G039340.1	--	Early Flowering 4 domain	Protein ELF4-LIKE 4 OS=Arabidopsis thaliana OX=3702 GN=EFL4 PE=2 SV=1
	Vun08G012000.1	--	Early Flowering 4 domain	Protein ELF4-LIKE 1 OS=Arabidopsis thaliana OX=3702 GN=EFL1 PE=2 SV=1
	Vun08G015780.1	--	Early Flowering 4 domain	Protein EARLY FLOWERING 4 OS=Arabidopsis thaliana OX=3702 GN=ELF4 PE=1 SV=1
	Vun09G003570.1	--	Early Flowering 4 domain	Protein ELF4-LIKE 3 OS=Arabidopsis thaliana OX=3702 GN=EFL3 PE=3 SV=1
	Vun03G031840.1	K22376|9.1e-09|nta:107775113|K22376 E3 ubiquitin-protein ligase KCMF1 [EC:2.3.2.27] | (RefSeq) protein DEHYDRATION-INDUCED 19 homolog 4-like	Drought induced 19 protein (Di19), zinc-binding	Protein DEHYDRATION-INDUCED 19 homolog 6 OS=Oryza sativa subsp. japonica OX=39947 GN=DI19-6 PE=2 SV=1
